# Supplementary material for: Lack of Evidence on the Susceptibility of Ticks and Wild Rodent Species to PCV3 Infection
Source: Pathogens. 2020 Aug 21;9(9):682. doi: 10.3390/pathogens9090682 (PMC7558181; doi:10.3390/pathogens9090682)
Supplement: Supplementary file 1 [file pathogens-09-00682-s001.zip › pathogens-900268-supplementary/Table S1.xlsx]

## Sheet: Supplementary table 1
Supplementary Table S1. List of animals analysed with municipality of capture, total number of larvae and nymphs collected, total number of larvae and nymphs analysed and number of sera samples collected (ID=sample number; A.FLAV=Apodemus flavicollis, A.SYLV=A. sylvaticus; M.GLA=Myodes glareolus).
ID	GRID	TRAP	MUNICIPALITY	SPECIES	TOT. LARVAE	TOT. NYMPHS	TESTED LARVAE	TESTED NYMPHS	N. SERA SAMPLES
1	HD1		LUNDO	A. FLAV	4	0	3	0	1
2			LUNDO	M.GLA	1	0	1	0	1
3			LUNDO	M.GLA	1	0	1	0	1
4			LUNDO	A. FLAV	0	1	0	1	1
5			SAN MARTINO	M.GLA	4	0	3	0	1
6		G1	CAVEDINE	A. FLAV	1	0	1	0	1
7	LU2	C6	PIETRAMURATA	A. FLAV	0	1	0	1	3
8	LU104		CADINE	A. FLAV	8	0	3	0	2
9	LD2	A8	PIETRAMURATA	A. FLAV	1	0	1	0	5
10	HU2	A3	LUNDO	M.GLA	2	0	2	0	1
11	LU83		COVELO	A. FLAV	2	0	2	0	6
12			SAN MARTINO	M.GLA	2	0	2	0	5
13			CAVEDINE	A. FLAV	4	0	3	0	9
14			CAVEDINE	A. FLAV	1	0	1	0	7
15	LD2		PIETRAMURATA	A. FLAV	4	0	3	0	6
16		F2	CAVEDINE	A. FLAV	0	2	0	2	1
17		A2	CAVEDINE	A. FLAV	2	0	2	0	1
18	LU108		CADINE	A. FLAV	13	0	6	0	6
19		B6	LUNDO	A. FLAV	3	2	3	2	6
20		C5	SAN MARTINO	A. FLAV	7	2	3	2	1
21			CADINE	A. FLAV	1	0	1	0	4
22	HD1		LUNDO	A. FLAV	1	0	1	0	1
23		G3	LUNDO	M.GLA	11	0	3	0	1
24	LD4		COVELO	A. FLAV	2	0	2	0	4
25	HU3		SAN MARTINO	A. FLAV	1	0	1	0	1
26		B2	CAVEDINE	A. FLAV	4	0	3	0	2
27	LD4		COVELO	A. FLAV	7	0	3	0	3
28	LD4		COVELO	A. FLAV	3	1	3	1	4
29			CAVEDINE	A. FLAV	3	0	3	0	1
30	LD4		COVELO	A. FLAV	2	0	2	0	1
31	HD3		LUNDO	M.GLA	1	1	1	1	2
32			CAVEDINE	A. FLAV	2	0	2	0	2
33	LU2	A2	PIETRAMURATA	A. FLAV	5	0	3	0	1
34			CAVEDINE	A. FLAV	7	0	3	0	1
35			SAN MARTINO	M.GLA	1	0	1	0	2
36			CAVEDINE	A. FLAV	5	0	3	0	1
37			CAVEDINE	A. FLAV	2	0	2	0	1
38	LD1	F3	CADINE	A. FLAV	2	0	2	0	5
39			CAVEDINE	A. FLAV	2	0	2	0	1
40	HD71		LUNDO	M.GLA	1	0	1	0	2
41	LD124		CADINE	A. FLAV	1	0	1	0	2
42			LUNDO	M.GLA	1	0	1	0	1
43	LD1	A1	CADINE	A. FLAV	4	0	3	0	1
44	LD3	C5	PIETRAMURATA	A. FLAV	4	0	3	0	3
45	LD126		CADINE	A. FLAV	6	0	3	0	3
46			CADINE	A. FLAV	5	0	3	0	2
47	HU3		SAN MARTINO	A. FLAV	6	0	3	0	1
48	HU3		SAN MARTINO	M.GLA	1	0	1	0	1
49			LUNDO	M.GLA	1	0	1	0	1
50			SAN MARTINO	A. FLAV	2	0	2	0	1
51	HU3		SAN MARTINO	M.GLA	0	1	0	1	2
52	LD4		COVELO	A. FLAV	1	0	1	0	5
53			CAVEDINE	A. FLAV	1	0	1	0	4
54	LU 86		COVELO	A. FLAV	5	1	3	1	5
55			SAN MARTINO	A. FLAV	1	0	1	0	1
56			LUNDO	M.GLA	2	0	2	0	1
57			SAN MARTINO	M.GLA	2	0	2	0	2
58	HU4		PANAROTTA	A. FLAV	1	0	1	0	4
59	HU3	C4	SAN MARTINO	M.GLA	0	1	0	1	2
60	LD1	F1	CADINE	A. FLAV	6	0	4	0	2
61	HU3		SAN MARTINO	A. FLAV	1	0	1	0	1
62			CAVEDINE	A. FLAV	19	1	9	0	1
63	HD1		LUNDO	A. FLAV	1	0	1	0	1
64	MU206		SAN MARTINO	A. FLAV	4	0	3	0	1
65			LUNDO	A. FLAV	7	0	3	0	1
66			LUNDO	A. FLAV	4	0	3	0	1
67			LUNDO	A. FLAV	1	0	1	0	1
68			CADINE	A. FLAV	5	0	3	0	1
69	HU3	B2	SAN MARTINO	A. FLAV	2	1	2	1	2
70	HD1		LUNDO	A. FLAV	1	0	1	0	2
71	HU2		LUNDO	M.GLA	0	1	0	1	1
72			SAN MARTINO	A. FLAV	2	0	2	0	1
73	HD422		SAN MARTINO	M.GLA	1	0	1	0	2
74	LD2	E2	PIETRAMURATA	A. FLAV	2	0	2	0	1
75			CAVEDINE	A. FLAV	1	0	1	0	1
76			CAVEDINE	A. FLAV	11	0	3	0	2
77	HU1		SAN MARTINO	M.GLA	0	1	0	1	2
78	HU3		SAN MARTINO	A. FLAV	2	0	2	0	2
79	LD1	E1	CADINE	A. FLAV	6	2	3	2	2
80	LU4		COVELO	A. FLAV	0	1	0	1	3
81	HU3		SAN MARTINO	M.GLA	1	0	1	0	3
82	HD1		LUNDO	M.GLA	1	0	1	0	2
83	HD74		CAVEDINE	A. FLAV	1	0	1	0	1
84			SAN MARTINO	M.GLA	7	0	3	0	1
85			LUNDO	A. FLAV	1	0	1	0	3
86	HU3		SAN MARTINO	A. FLAV	1	0	1	0	1
87	HD1		LUNDO	A. FLAV	4	0	3	0	1
88		B5	LAMAR	A. FLAV	3	0	3	0	1
89			LAMAR	A. FLAV	13	0	3	0	1
90			LAMAR	A. FLAV	3	0	3	0	1
91			LAMAR	A. FLAV	1	0	1	0	1
92			LAMAR	A. FLAV	3	0	3	0	1
93			LAMAR	A. FLAV	13	0	3	0	1
94			LAMAR	A. FLAV	7	0	3	0	1
95			LAMAR	A. FLAV	2	0	2	0	1
96		B13	LAMAR	A. FLAV	6	0	3	0	1
97	HU3		CAVEDINE	A. FLAV	0	2	0	2	3
98		A3	PANAROTTA	A. FLAV	2	0	2	0	4
99			LUNDO	A. FLAV	6	0	3	0	2
100			SAN MARTINO	M.GLA	1	0	1	0	3
101			SAN MARTINO	M.GLA	0	3	0	3	1
102			SAN MARTINO	M.GLA	0	1	0	1	1
103	HU3	E4	SAN MARTINO	M.GLA	3	0	3	0	4
104	LD4	H3	COVELO	A. FLAV	2	1	2	1	1
105	LU1		CADINE	A. FLAV	4	0	4	0	1
106	LU1		COVELO	A.SYLV	5	1	3	1	9
107	LU1	G7	CADINE	A.SYLV	6	0	3	0	1
108			CAVEDINE	A. FLAV	1	0	1	0	1
109			CAVEDINE	A. FLAV	1	0	1	0	4
110			CAVEDINE	A. FLAV	1	0	1	0	2
111			PANAROTTA	A. FLAV	8	0	3	0	1
112			PANAROTTA	A. FLAV	1	0	1	0	3
113			PANAROTTA	A. FLAV	2	0	2	0	1
114			PANAROTTA	A. FLAV	1	1	1	1	1
115			PANAROTTA	A. FLAV	1	0	1	0	3
116			PANAROTTA	A. FLAV	2	0	2	0	2
117			PANAROTTA	A. FLAV	1	0	1	0	1
118			SAN MARTINO	A. FLAV	6	2	3	2	9
				TOTAL	364	31	232	30	257
